# Supplementary material for: JMJD3-mediated senescence is required to overcome stress-induced hematopoietic defects
Source: EMBO Rep. 2025 Jun 25;26(15):3831–55. doi: 10.1038/s44319-025-00502-9 (PMC12331899; doi:10.1038/s44319-025-00502-9)
Supplement: Supplementary file 4 — Source data Fig. 1 [file 44319_2025_502_MOESM4_ESM.zip]

Archive with 14 entries (10 files):
- Figure 1 Source Data/
- __MACOSX/._Figure 1 Source Data
- Figure 1 Source Data/1B/
- __MACOSX/Figure 1 Source Data/._1B
- Figure 1 Source Data/1D/
- __MACOSX/Figure 1 Source Data/._1D
- Figure 1 Source Data/1C/
- __MACOSX/Figure 1 Source Data/._1C
- Figure 1 Source Data/1B/1B_numerical value.xlsx
- __MACOSX/Figure 1 Source Data/1B/._1B_numerical value.xlsx
- Figure 1 Source Data/1D/1D_numerical value.xlsx
- __MACOSX/Figure 1 Source Data/1D/._1D_numerical value.xlsx
- Figure 1 Source Data/1C/1C_numerical value.xlsx
- __MACOSX/Figure 1 Source Data/1C/._1C_numerical value.xlsx
