# Supplementary material for: JMJD3-mediated senescence is required to overcome stress-induced hematopoietic defects
Source: EMBO Rep. 2025 Jun 25;26(15):3831–55. doi: 10.1038/s44319-025-00502-9 (PMC12331899; doi:10.1038/s44319-025-00502-9)
Supplement: Supplementary file 4 — Source data Fig. 1 [file 44319_2025_502_MOESM4_ESM.zip › Figure 1 Source Data/1B/1B_numerical value.xlsx]

## Sheet: Sheet1
	Chimerism (%)						lineage differentiation (%)					BM subfractions (%)						donor-derived Lin− (%)
	1mo	2mo	3mo	4mo			Mac-1+	B220+	Thy1.2+			LSK	LS－K	Lin－	Lin＋
+/+	27.9	43.7	37.9	43.6		+/+	12.56	76.3767	12.3057		+/+	19.5	20.6	37.4	33.9		+/+	5.08								5.26	2.09
	15.7	35.9	45.2	47.5			18.1738	68.4441	12.1023			33.5	33.4	50.4	55.7			4.73
	26.2	36	43.6	25.4			13.882	65.4948	19.9332			20.8	14.9	34.5	23.3			3.61
	21.3	26.1	23.3	35.9			18.8857	78.2073	9.71235			30.7	34.2	26.9	33.7			4.29
	18.8	34.8	37.3	41.9			20.1061	68.7492	10.7802			50.8	52.7	45.3	41.3			5.22
	12.5	10.5	12.4	15.6			26.1369	63.7659	8.35974			28.6	42.8	47.4	54.8		Δ/Δ	4.31
	15.3	32.6	50.2	42.6			23.7978	58.1724	18.2043		Δ/Δ	48.5	23.6	39.1	41.2			4.26
	26.5	37.4	40.4	45.7			27.0522	63.8676	15.9669			66.3	57	70	80.6			4.82
	15.5	16.4	13.6	13.5			30.8151	68.0373	8.6445			62.2	63	64.1	64.7			6.25
	27	33.1	42.6	44.7			26.7471	57.4605	12.7125			55.8	67.3	64.3	73.3			4.29
Δ/Δ	24.8	44.9	45.7	50.2		Δ/Δ	13.0004	86.4006	3.49429			60	67.8	55	71.2
	29.6	31.9	28.3	43.9			8.90188	85.3936	5.74997			34.5	35.5	40.7	65.5
	18.8	19.4	32.1	28.2			29.0016	56.0899	8.50915
	14.7	29.4	40	42.5			22.4259	64.3473	4.07835
	26.4	32	34.8	36.3			40.1793	58.406	12.084
	20.2	43	44.4	50.6			16.2832	69.6844	6.39445
	7.96	15.6	14.9	11.2			10.4124	83.4803	12.1847
	19.2	34.5	47.2	48.2			13.7556	82.7754	6.48508
	17.2	22.8	21.9	20			12.3861	80.3586	3.76618
	16.5	25.9	32.8	37.3			11.1173	81.567	4.70269
