# Supplementary material for: JMJD3-mediated senescence is required to overcome stress-induced hematopoietic defects
Source: EMBO Rep. 2025 Jun 25;26(15):3831–55. doi: 10.1038/s44319-025-00502-9 (PMC12331899; doi:10.1038/s44319-025-00502-9)
Supplement: Supplementary file 4 — Source data Fig. 1 [file 44319_2025_502_MOESM4_ESM.zip › Figure 1 Source Data/1D/1D_numerical value.xlsx]

## Sheet: Sheet1
	Chimerism (%)						colony formation
	1mo	2mo	3mo	4mo
+/+	21.1	15.2	10.7	10.7		+/+	153
	27.5	11.2	6.53	6.53			127
	24.7	14.9	13.2	18.8			125
	21.1	10.2	9.28	7.59		Δ/Δ	36
	21.4	15	19	15.5			61
	32	13.4	15.5	18.9			59
	29.1	11.8	10.4	13
	21.3	16.3	16.1	14.8
	22.1	11.6	17.3	20
	22.5	9.25	9.29	7.84
Δ/Δ	6.51	1.8	0.83	1.73
	6.11	2.46	2.95	4.53
	4.32	1.82	0.7	1.76
	1.08	0.59	0.94	1.48
	5.76	2.13	0.85	1.85
	5.46	7.89	4.93	4.69
	6.38	2.35	1.96	5.78
	3.9	2.19	2.19	3.26
	4.99	6.32	2.27	2.27
	5.02	1.61	0.71	0.47
