# Supplementary material for: JMJD3-mediated senescence is required to overcome stress-induced hematopoietic defects
Source: EMBO Rep. 2025 Jun 25;26(15):3831–55. doi: 10.1038/s44319-025-00502-9 (PMC12331899; doi:10.1038/s44319-025-00502-9)
Supplement: Supplementary file 4 — Source data Fig. 1 [file 44319_2025_502_MOESM4_ESM.zip › Figure 1 Source Data/1C/1C_numerical value.xlsx]

## Sheet: Sheet1
	Chimerism (%)						lineage differentiation (%)					BM subfractions (%)						donor-derived Lin− (%)
	1mo	2mo	3mo	4mo			Mac-1+	B220+	Thy1.2+			LSK	LS－K	Lin－	Lin＋
+/+	29.4	27.7	31	34.6		+/+	34.496	43.218	22.344		+/+	81.4	76.3	54.6	70.1		+/+	5.42
	33.2	40.4	33.9	38.6			31.752	49.196	22.834			76.1	84.5	43.2	77.4			4.74
	28.6	29.9	27.2	28.4			30.576	47.53	24.304			65.3	67.6	51.9	66.6			5.38
	29.5	32.6	29.2	38.5			40.67	48.216	16.268			70.6	64.4	45.4	66.4			4.83
	25.9	30.1	27	27.1			37.632	42.728	22.05		Δ/Δ	4.2	4.13	2.91	9.38		Δ/Δ	1.49
	31.6	30	27.2	25.6			30.282	52.136	18.228			17.6	12.4	8.76	14.1			3.57
	34.3	40.9	39.1	44.7			27.44	54.488	14.21			5.8	7.37	6.34	11.8			3.35
	33.6	46.7	46.4	47.9			30.38	46.354	28.028			5.58	5.91	3.86	9.61			2.4
	24.6	35.1	37.5	39.2			20.5604	45.57	21.168
	28.9	43.2	41.2	44.5			20.6878	53.704	26.558
Δ/Δ	9.24	9.21	5.68	6.55		Δ/Δ	22.2057	59.499	14.553
	20.1	19.7	13	15.2			14.5431	67.716	16.929
	10.9	7.29	5.65	3.76			8.5437	58.707	34.254
	16.2	16.1	13	11.4			33.066	40.689	28.512
	10.4	11.1	7.39	6.15			26.6607	53.658	9.2169
	15.9	20.3	23.3	23.3			10.0386	69.498	20.097
	7.4	7.66	6.91	6.28			47.916	27.621	38.61
	10.8	12.3	10.6	13			38.214	46.233	26.829
	9.44	6.38	8.56	9.25			33.066	45.045	14.355
	14.8	12.2	8.81	8.67			17.7309	57.717	20.295
