# Supplementary material for: JMJD3-mediated senescence is required to overcome stress-induced hematopoietic defects
Source: EMBO Rep. 2025 Jun 25;26(15):3831–55. doi: 10.1038/s44319-025-00502-9 (PMC12331899; doi:10.1038/s44319-025-00502-9)
Supplement: Supplementary file 5 — Source data Fig. 2 [file 44319_2025_502_MOESM5_ESM.zip]

Archive with 36 entries (29 files):
- Figure 2 Source Data/
- __MACOSX/._Figure 2 Source Data
- Figure 2 Source Data/2G/
- __MACOSX/Figure 2 Source Data/._2G
- Figure 2 Source Data/2F/
- __MACOSX/Figure 2 Source Data/._2F
- Figure 2 Source Data/2C/
- __MACOSX/Figure 2 Source Data/._2C
- Figure 2 Source Data/2D/
- __MACOSX/Figure 2 Source Data/._2D
- Figure 2 Source Data/2E/
- __MACOSX/Figure 2 Source Data/._2E
- Figure 2 Source Data/2B/
- __MACOSX/Figure 2 Source Data/._2B
- Figure 2 Source Data/2G/2G_numerical value.xlsx
- __MACOSX/Figure 2 Source Data/2G/._2G_numerical value.xlsx
- Figure 2 Source Data/2F/2F_numerical value.xlsx
- __MACOSX/Figure 2 Source Data/2F/._2F_numerical value.xlsx
- Figure 2 Source Data/2C/╬ö_╬ö_1st.fcs
- __MACOSX/Figure 2 Source Data/2C/._╬ö_╬ö_1st.fcs
- Figure 2 Source Data/2C/╬ö_╬ö_3rd.fcs
- __MACOSX/Figure 2 Source Data/2C/._╬ö_╬ö_3rd.fcs
- Figure 2 Source Data/2C/+_+_1st.fcs
- __MACOSX/Figure 2 Source Data/2C/._+_+_1st.fcs
- Figure 2 Source Data/2C/+_+_3rd.fcs
- __MACOSX/Figure 2 Source Data/2C/._+_+_3rd.fcs
- Figure 2 Source Data/2C/+_+_2nd.fcs
- __MACOSX/Figure 2 Source Data/2C/._+_+_2nd.fcs
- Figure 2 Source Data/2C/╬ö_╬ö_2nd.fcs
- __MACOSX/Figure 2 Source Data/2C/._╬ö_╬ö_2nd.fcs
- Figure 2 Source Data/2D/2D_numerical value.xlsx
- __MACOSX/Figure 2 Source Data/2D/._2D_numerical value.xlsx
- Figure 2 Source Data/2E/2E_numerical value.xlsx
- __MACOSX/Figure 2 Source Data/2E/._2E_numerical value.xlsx
- Figure 2 Source Data/2B/2B_numerical value.xlsx
- __MACOSX/Figure 2 Source Data/2B/._2B_numerical value.xlsx
