# Supplementary material for: JMJD3-mediated senescence is required to overcome stress-induced hematopoietic defects
Source: EMBO Rep. 2025 Jun 25;26(15):3831–55. doi: 10.1038/s44319-025-00502-9 (PMC12331899; doi:10.1038/s44319-025-00502-9)
Supplement: Supplementary file 5 — Source data Fig. 2 [file 44319_2025_502_MOESM5_ESM.zip › Figure 2 Source Data/2D/2D_numerical value.xlsx]

## Sheet: Sheet1
	0.5K		4K
Days after BMT	+/+	Δ/Δ	+/+	Δ/Δ
0	100	100	100	100
39	83.3	100	100	100
46	83.3	100	83.3	100
57	50	100	33.3	100
72	50	100	37.5	100
76	50	100	37.5	83.3
85	50	100	0.17	83.3
98	50	100	0	83.3
107	50	100	0	66.7
114	33.3	100	0	66.7
120	33.3	100	0	66.7
