# Supplementary material for: JMJD3-mediated senescence is required to overcome stress-induced hematopoietic defects
Source: EMBO Rep. 2025 Jun 25;26(15):3831–55. doi: 10.1038/s44319-025-00502-9 (PMC12331899; doi:10.1038/s44319-025-00502-9)
Supplement: Supplementary file 5 — Source data Fig. 2 [file 44319_2025_502_MOESM5_ESM.zip › Figure 2 Source Data/2B/2B_numerical value.xlsx]

## Sheet: Sheet1
colony counts
1st round		2nd round		3rd round
+/+	Δ/Δ	+/+	Δ/Δ	+/+	Δ/Δ
14.4	15.2	10.1	17.2	145	38.4
15.2	12.6	10	13.8	125.5	29.1
15.5	11.1	10.9	19.4	116.5	35.6
