# Supplementary material for: JMJD3-mediated senescence is required to overcome stress-induced hematopoietic defects
Source: EMBO Rep. 2025 Jun 25;26(15):3831–55. doi: 10.1038/s44319-025-00502-9 (PMC12331899; doi:10.1038/s44319-025-00502-9)
Supplement: Supplementary file 6 — Source data Fig. 3 [file 44319_2025_502_MOESM6_ESM.zip]

Archive with 36 entries (27 files):
- Figure 3 Source Data/
- __MACOSX/._Figure 3 Source Data
- Figure 3 Source Data/3K/
- __MACOSX/Figure 3 Source Data/._3K
- Figure 3 Source Data/3E/
- __MACOSX/Figure 3 Source Data/._3E
- Figure 3 Source Data/3B/
- __MACOSX/Figure 3 Source Data/._3B
- Figure 3 Source Data/3C/
- __MACOSX/Figure 3 Source Data/._3C
- Figure 3 Source Data/3D/
- __MACOSX/Figure 3 Source Data/._3D
- Figure 3 Source Data/3J/
- __MACOSX/Figure 3 Source Data/._3J
- Figure 3 Source Data/3H/
- __MACOSX/Figure 3 Source Data/._3H
- Figure 3 Source Data/3A/
- __MACOSX/Figure 3 Source Data/._3A
- Figure 3 Source Data/3K/3K_numerical value.xlsx
- __MACOSX/Figure 3 Source Data/3K/._3K_numerical value.xlsx
- Figure 3 Source Data/3E/3E_numerical value.xlsx
- __MACOSX/Figure 3 Source Data/3E/._3E_numerical value.xlsx
- Figure 3 Source Data/3B/3B_numerical value.xlsx
- __MACOSX/Figure 3 Source Data/3B/._3B_numerical value.xlsx
- Figure 3 Source Data/3B/~$3B_numerical value.xlsx
- __MACOSX/Figure 3 Source Data/3B/._~$3B_numerical value.xlsx
- Figure 3 Source Data/3C/3C_numerical value.xlsx
- __MACOSX/Figure 3 Source Data/3C/._3C_numerical value.xlsx
- Figure 3 Source Data/3D/3D_numerical value.xlsx
- __MACOSX/Figure 3 Source Data/3D/._3D_numerical value.xlsx
- Figure 3 Source Data/3J/3J_image.pdf
- __MACOSX/Figure 3 Source Data/3J/._3J_image.pdf
- Figure 3 Source Data/3H/3H_numerical value.xlsx
- __MACOSX/Figure 3 Source Data/3H/._3H_numerical value.xlsx
- Figure 3 Source Data/3A/3A_numerical value.xlsx
- __MACOSX/Figure 3 Source Data/3A/._3A_numerical value.xlsx
