# Supplementary material for: JMJD3-mediated senescence is required to overcome stress-induced hematopoietic defects
Source: EMBO Rep. 2025 Jun 25;26(15):3831–55. doi: 10.1038/s44319-025-00502-9 (PMC12331899; doi:10.1038/s44319-025-00502-9)
Supplement: Supplementary file 6 — Source data Fig. 3 [file 44319_2025_502_MOESM6_ESM.zip › Figure 3 Source Data/3K/3K_numerical value.xlsx]

## Sheet: Sheet1
	% Input
	FLAG		BMI1
	Day1	Day4	Day1	Day4
	0.021	6.80321	0.010959	0.00303804
	0.0125516	15.893	0.0102348	0.00324246
