# Supplementary material for: JMJD3-mediated senescence is required to overcome stress-induced hematopoietic defects
Source: EMBO Rep. 2025 Jun 25;26(15):3831–55. doi: 10.1038/s44319-025-00502-9 (PMC12331899; doi:10.1038/s44319-025-00502-9)
Supplement: Supplementary file 6 — Source data Fig. 3 [file 44319_2025_502_MOESM6_ESM.zip › Figure 3 Source Data/3E/3E_numerical value.xlsx]

## Sheet: Sheet1
Normalized read counts (log)
LSK(BMT)		L-GMP
+/+	Δ/Δ	+/+	Δ/Δ
2.33967	2.20729	1.78151	1.85485
3.14802	3.20557	1.6046	1.61756
2.71183	2.68853	1.22151	1.19168
3.23571	3.206	0.914213	0.961582
2.95459	3.03689	0.796502	0.793243
3.37336	3.2217	0.794547	0.774986
3.32699	3.46723	0.788679	0.777025
3.57695	3.80739	0.782922	0.812834
3.66915	3.70412	0.761357	0.756341
3.59123	3.77667	0.754398	0.83782
2.58512	2.38973	0.749556	0.747835
2.62614	2.42277	0.738962	0.779278
3.44695	3.60208	0.737836	0.730636
3.75726	3.89474	0.737462	0.784619
2.55909	2.51098	0.735902	0.699869
3.56323	3.83099	0.733877	0.76087
3.64146	3.6276	0.73257	0.642489
3.41469	3.42725	0.719149	0.706842
3.64425	3.75659	0.699956	0.695464
4.04084	4.27576	0.699392	0.698557
2.64473	2.61355	0.691554	0.694509
2.7627	2.7697	0.687804	0.757026
3.37036	3.34421	0.669461	0.654177
2.92183	2.8697	0.654546	0.589922
3.20009	3.23256	0.640406	0.651089
3.18418	3.209	0.626812	0.646614
3.36582	3.33885	0.624546	0.619773
3.53999	3.47355	0.621846	0.627925
3.79944	3.89487	0.620352	0.649441
3.18431	3.28572	0.615992	0.680476
2.9535	2.9188	0.613335	0.639243
3.30372	3.36154	0.596717	0.610518
3.36073	3.36633	0.589855	0.645053
3.07297	3.04763	0.582854	0.581117
3.02517	3.06768	0.574434	0.628458
3.00825	3.01278	0.558905	0.575001
3.08882	3.11973	0.556559	0.473745
3.67257	3.79848	0.555495	0.557388
3.59752	3.70661	0.55268	0.571567
4.06652	4.15204	0.549917	0.558397
4.21395	4.36741	0.542816	0.533208
3.76546	3.94514	0.542286	0.581576
4.14685	4.37581	0.536921	0.567989
4.06743	4.20069	0.533317	0.608958
4.11067	4.30714	0.527092	0.523442
4.1646	4.27719	0.525717	0.551487
3.29725	3.25951	0.524382	0.557968
4.04773	3.71207	0.515305	0.529006
3.30026	3.21034	0.512619	0.546648
3.07395	2.90044	0.511175	0.515327
3.12227	3.10066	0.511147	0.484982
2.735	2.64424	0.510846	0.550225
3.46444	3.48951	0.50261	0.521691
2.68384	2.5269	0.50149	0.552222
3.65184	3.71219	0.49851	0.559885
3.91192	4.09948	0.498282	0.505147
3.02259	2.99821	0.498055	0.477012
4.01822	4.04101	0.49714	0.490827
3.93132	4.09886	0.495011	0.524649
2.64383	2.18276	0.490307	0.498269
2.52112	2.45567	0.488906	0.449946
3.29431	3.2443	0.488142	0.557512
3.19343	3.31959	0.487224	0.496808
3.60707	3.60074	0.486942	0.532163
3.75413	3.86422	0.485081	0.442939
4.21548	4.3633	0.479943	0.531782
3.33315	3.29231	0.477389	0.502395
3.3004	3.20409	0.472055	0.467943
2.98161	2.92152	0.463954	0.451114
3.66435	3.72553	0.459078	0.500352
3.37198	3.39911	0.449671	0.482453
3.36554	3.40841	0.445658	0.45294
3.85977	3.64648	0.44449	0.413005
2.92686	2.86106	0.439397	0.457827
4.0773	3.62825	0.435365	0.475427
4.1556	4.3881	0.435148	0.438331
3.62465	3.71843	0.428668	0.42352
3.47734	3.47669	0.427816	0.271818
3.78343	3.91699	0.427055	0.420115
4.18536	4.36165	0.423431	0.467051
3.52116	3.69103	0.42076	0.404678
2.46224	2.1484	0.419451	0.423056
2.47875	2.17965	0.41945	0.445068
2.86197	2.74922	0.418128	0.473032
2.94023	2.7336	0.41749	0.482201
3.19655	3.21712	0.415359	0.427577
2.97506	3.04431	0.414269	0.460335
2.75897	2.57456	0.413846	0.415019
2.65941	2.65971	0.410263	0.392695
3.47113	3.44764	0.409927	0.420102
2.80369	2.73444	0.401918	0.423887
3.22967	3.20761	0.395811	0.446677
3.25527	3.24671	0.39447	0.400548
4.11016	4.25621	0.394113	0.397308
3.93771	4.07278	0.391085	0.422013
3.80402	3.9261	0.389263	0.400244
4.54301	4.80213	0.386867	0.426562
2.70381	2.82529	0.38535	0.3941
3.41717	3.45196	0.3831	0.370219
3.4619	3.46964	0.382834	0.390283
3.5839	3.74659	0.382548	0.391534
2.82117	2.7918	0.382476	0.396631
2.78485	2.64789	0.382042	0.431845
2.43653	2.39915	0.381359	0.349369
2.65389	2.6571	0.380747	0.396018
2.95558	2.8814	0.379638	0.421445
4.03371	4.19426	0.379504	0.408467
3.17755	3.35298	0.377137	0.441031
3.62495	3.62939	0.375935	0.376028
3.59447	3.64753	0.375282	0.359363
3.65609	3.65291	0.371617	0.417889
3.41169	3.38337	0.371176	0.389409
3.20137	3.15196	0.370628	0.380857
3.34266	3.45773	0.368602	0.360352
3.47521	3.62471	0.368572	0.385314
3.36687	3.43834	0.365388	0.368957
2.52427	2.36945	0.364732	0.37392
2.72635	2.62522	0.359578	0.378544
3.15684	3.15435	0.357176	0.354226
3.10668	3.23587	0.356868	0.372493
3.57727	3.54859	0.355885	0.348259
3.46754	3.58735	0.354464	0.376568
3.31651	3.2837	0.354361	0.38925
3.76287	3.93972	0.352452	0.412217
3.71633	3.91364	0.35197	0.340277
3.40978	3.38122	0.348449	0.369318
2.86533	2.6807	0.348061	0.350087
3.18252	3.14981	0.346202	0.338097
3.48734	3.65448	0.346116	0.342348
3.718	3.73242	0.342537	0.371943
3.45146	3.53522	0.340943	0.339775
3.94151	4.09028	0.339833	0.333739
3.92759	4.02516	0.338075	0.340541
3.94097	4.00364	0.336663	0.337488
3.59361	3.13791	0.335263	0.342607
3.58682	3.08529	0.333562	0.363853
4.01478	3.52159	0.332682	0.368536
4.0356	4.41243	0.327614	0.337496
3.66888	3.18457	0.326881	0.313459
2.90641	2.82755	0.325226	0.326968
3.27261	3.26414	0.321525	0.402989
3.97785	4.05879	0.321147	0.213342
3.52988	3.64404	0.320893	0.349383
2.76512	2.68083	0.320549	0.354268
2.88583	2.86184	0.320478	0.374252
3.254	3.36293	0.313881	0.33628
4.06703	4.21049	0.311476	0.339698
2.93949	2.77026	0.31076	0.359612
5.42109	5.87537	0.308031	0.344432
5.60248	3.6555	0.308026	0.340209
3.58958	3.71845	0.307966	0.319057
3.69329	3.76565	0.306343	0.31897
3.60339	3.7467	0.304369	0.320388
3.8036	3.82399	0.304295	0.281594
3.87267	4.15005	0.297061	0.321413
4.1463	4.25426	0.29681	0.295904
3.8603	3.97937	0.295829	0.34105
4.64706	4.88421	0.295549	0.344667
2.00526	1.92858	0.293117	0.310838
2.76516	2.50869	0.291545	0.283152
2.89282	2.75925	0.290665	0.315041
3.39795	3.4924	0.288773	0.294961
2.5197	2.27693	0.288312	0.296069
3.50455	3.58643	0.283354	0.260172
3.17842	3.34397	0.282931	0.271884
2.90591	2.6135	0.282502	0.311567
3.60258	3.76814	0.282488	0.308619
3.64217	3.67967	0.281851	0.283262
3.75933	3.84526	0.278148	0.293683
2.8162	2.78071	0.275039	0.292938
3.35151	3.37458	0.274623	0.276128
3.1858	3.22815	0.273766	0.308231
3.27775	3.3088	0.271016	0.260617
3.27658	3.40805	0.263268	0.292164
2.62889	2.72376	0.262543	0.265344
3.03305	2.90632	0.259969	0.259686
2.75915	2.7109	0.257101	0.256932
2.82855	2.73461	0.254605	0.286069
3.73762	3.78767	0.25348	0.281377
3.27513	3.29857	0.252605	0.258891
3.07079	3.07698	0.250689	0.244924
2.50514	2.20112	0.249936	0.256067
3.56047	3.71259	0.24699	0.256079
3.18481	2.97209	0.245826	0.346169
3.71184	3.8766	0.245312	0.266021
3.71469	3.65217	0.243015	0.265188
4.23429	4.52615	0.241652	0.242351
4.11311	4.18916	0.238414	0.291461
3.88517	4.021	0.237476	0.20167
4.05007	4.18877	0.237317	0.21373
2.99743	2.95038	0.235166	0.257306
3.38476	3.19042	0.233721	0.229502
4.47927	4.72136	0.232907	0.237735
3.79762	3.58584	0.229713	0.20392
4.1419	4.17339	0.229217	0.255902
1.76265	0.437495	0.227953	0.137072
2.22262	2.14609	0.227499	0.256153
3.19676	3.2326	0.227275	0.255404
3.742	3.81761	0.227047	0.242506
4.12281	4.23	0.225077	0.224555
3.16215	3.3242	0.224153	0.255991
2.95567	2.83862	0.223807	0.221908
3.02256	2.83326	0.223025	0.247729
3.21906	3.36598	0.222242	0.224232
2.93042	2.77809	0.221829	0.243058
3.59614	3.63138	0.218886	0.194906
3.88999	4.12886	0.217536	0.229093
4.25734	4.39489	0.216641	0.250384
3.71737	3.80665	0.216262	0.231577
3.71616	3.83381	0.215939	0.205654
3.96026	4.06175	0.214852	0.233902
3.32613	3.32635	0.214689	0.238393
2.37545	1.83448	0.21463	0.257609
2.1691	1.59684	0.214367	0.224035
2.11541	1.70438	0.212645	0.223308
2.31484	1.81514	0.210414	0.242751
2.43299	1.88366	0.208607	0.21865
2.90676	3.03667	0.207856	0.241789
2.91441	2.98897	0.206572	0.160146
3.35239	3.33514	0.205267	0.237986
3.46723	3.6022	0.204735	0.115132
3.45937	3.47302	0.202388	0.210814
3.66359	3.73212	0.201302	0.196993
2.93888	2.73594	0.201182	0.210519
2.76355	2.77262	0.198526	0.175374
3.93261	4.08489	0.198107	0.233651
4.14794	4.38933	0.197865	0.211071
3.39015	3.38091	0.197019	0.199625
4.09858	4.16743	0.196936	0.216109
3.81544	4.04557	0.196237	0.203396
3.41414	3.58625	0.195995	0.174123
3.43994	3.5147	0.195242	0.181204
2.69455	2.65123	0.194833	0.190094
2.99555	2.75409	0.194655	0.200634
3.44222	3.45364	0.194319	0.213047
3.50714	3.59746	0.193543	0.222263
3.86175	3.98066	0.192859	0.204462
2.84104	2.65488	0.191349	0.225672
3.65114	3.76921	0.186196	0.191628
3.76422	4.03263	0.185304	0.199115
3.62453	3.70326	0.183103	0.170045
3.41417	3.46489	0.180792	0.180365
3.60683	3.75231	0.178062	0.196511
4.06493	4.22667	0.178037	0.192953
3.8514	4.04942	0.177752	0.17841
4.38187	4.53607	0.174179	0.168225
4.49716	4.64841	0.171585	0.20079
1.4837	0.950646	0.168871	0.180879
2.91804	2.85528	0.168815	0.20633
3.84973	3.92769	0.168486	0.175567
3.45088	3.67209	0.168365	0.17254
3.17004	3.16176	0.166009	0.16745
3.04464	2.99948	0.165612	0.180517
2.81218	2.71259	0.159794	0.174428
3.1677	3.09508	0.158518	0.152189
3.38262	3.53736	0.15663	0.146123
3.82276	3.9233	0.156388	0.152792
3.4559	3.52044	0.154458	0.156532
3.50831	3.50807	0.153036	0.167103
3.69311	4.01304	0.15117	0.160966
4.30794	4.47148	0.15015	0.148479
4.08062	3.67589	0.144462	0.149449
3.30901	3.20019	0.144019	0.169225
3.55438	3.77684	0.141912	0.149603
4.30586	4.28654	0.140917	0.173178
4.36304	4.57817	0.133348	0.127796
4.14832	4.29873	0.130999	0.139706
3.87356	4.14	0.130577	0.149263
3.79364	3.89656	0.129504	0.116063
3.5691	3.64512	0.127888	0.144943
3.77279	3.94807	0.127231	0.115288
4.17246	4.39195	0.125324	0.130082
3.85747	4.0028	0.117793	0.118503
4.00404	4.13754	0.116986	0.104539
7.68959	7.56881	0.114903	0.120538
4.29022	3.7396	0.114266	0.120895
4.34218	4.51863	0.110421	0.116977
4.28547	4.61899	0.109031	0.101125
4.39471	4.61666	0.10772	0.112621
2.88752	1.27886	0.10508	0.104188
2.95657	2.75008	0.0994788	0.109997
3.40344	2.29065	0.0952296	0.0959042
2.94876	3.17098	0.088557	0.103813
4.27162	4.34921	0.0869578	0.0911957
2.21592	0.859104	0.0844576	0.0877347
1.90293	0.472648	0.081779	0.0879039
1.83026	0.495926	0.0795058	0.0804452
2.8118	2.23704	0.0794124	0.0870835
2.23508	1.58332	0.0789634	0.0857902
3.12932	2.71429	0.0784794	0.0833397
5.12729	3.85988	0.0777153	0.0831512
3.2196	1.94377	0.0774377	0.0865547
6.56398	5.61421	0.0772338	0.0825513
2.36235	1.64595	0.0770869	0.0861726
2.42059	1.61589	0.0761762	0.0776806
6.88824	5.78862	0.0759945	0.0836322
9.16983	8.93568	0.0759204	0.0850886
3.04506	1.47178	0.0757619	0.0829042
3.76211	1.90186	0.0755205	0.0828679
3.08745	1.26601	0.0750494	0.0882825
3.36447	1.84337	0.0745839	0.0838165
3.72834	2.02819	0.0741554	0.0824759
3.9454	2.49011	0.0740997	0.0817151
3.61443	1.60488	0.0736561	0.0863205
3.91201	2.38803	0.0736114	0.0819626
3.53625	1.38512	0.0735834	0.0819661
3.86432	2.11595	0.0735574	0.0819624
3.96566	2.43912	0.0735096	0.0818521
3.32155	1.30628	0.0734439	0.0818061
2.6611	0.85146	0.073425	0.0817875
3.86854	2.31532	0.0734156	0.081734
3.90469	2.26481	0.0734153	0.081735
3.84145	2.1463	0.0732646	0.0814785
3.94741	2.33142	0.07079	0.0811347
2.2097	0.566654	0.0273415	0.0390334
2.47907	0.88449	0.00521832	0.171176
-0.574094	-0.927479	0.00054529	0.00177921
-0.832988	-1.31911
-1.0748	-1.50366
-0.899759	-1.41966
-0.883014	-1.39335
-0.971163	-1.42521
-1.02302	-1.5449
-0.970728	-1.49691
-0.706005	-1.35423
1.19074	0.062722
-1.63796	-1.88703
-1.57973	-2.02167
-1.45405	-2.10998
-0.802768	-1.16513
