# Supplementary material for: JMJD3-mediated senescence is required to overcome stress-induced hematopoietic defects
Source: EMBO Rep. 2025 Jun 25;26(15):3831–55. doi: 10.1038/s44319-025-00502-9 (PMC12331899; doi:10.1038/s44319-025-00502-9)
Supplement: Supplementary file 6 — Source data Fig. 3 [file 44319_2025_502_MOESM6_ESM.zip › Figure 3 Source Data/3B/3B_numerical value.xlsx]

## Sheet: Sheet1
mRNA expression
	LSK(Steady)		LSK(BMT)		L-GMP
	+/+	Δ/Δ	+/+	Δ/Δ	+/+	Δ/Δ
INK4a	1.07636	1.25487	0.960736	0.291069	1.03961	0.12407
	0.923641	1.07691	1.03926	0.231015	0.960386	0.0938206
ARF	0.887541	1.15021	1.22258	0.13986	1.07957	0.13672
	1.11246	1.17986	0.777425	0.135111	0.92043	0.21094
INK4b	1.02893	0.874247	0.98	1.37341	1.02153	0.424602
	0.971067	0.719731	1.02	1.37008	0.978467	0.425612
INK4c	1.00701	0.824255	1.05109	1.16867	1.02757	1.8967
	0.992993	0.824699	0.948911	1.1166	0.972432	1.91192
INK4d	1.0036	0.725178	0.967853	1.3485	1.00597	1.2053
	0.996398	0.89474	1.03215	1.3408	0.994033	1.16731
p21	1.00842	1.21721	1.08374	1.36012	1.01086	0.7725
	0.991584	1.06904	0.916259	1.30468	0.989145	0.740235
p27	1.00039	0.928233	0.974227	0.865803	1.01851	1.03338
	0.999612	0.923279	1.02577	1.07712	0.981485	1.01426
p57	0.941425	0.892244	0.742122	1.16155	1.04574	0.642227
	1.05858	0.867298	1.25788	1.16499	0.954258	0.615427
