# Supplementary material for: JMJD3-mediated senescence is required to overcome stress-induced hematopoietic defects
Source: EMBO Rep. 2025 Jun 25;26(15):3831–55. doi: 10.1038/s44319-025-00502-9 (PMC12331899; doi:10.1038/s44319-025-00502-9)
Supplement: Supplementary file 6 — Source data Fig. 3 [file 44319_2025_502_MOESM6_ESM.zip › Figure 3 Source Data/3C/3C_numerical value.xlsx]

## Sheet: Sheet1
Relative fluorescence intensity
LSK(Steady)		LSK(BMT)		L-GMP
+/+	Δ/Δ	+/+	Δ/Δ	+/+	Δ/Δ
0.848808	0.345539	1.35267	1.49136	0.595419	0.804026
0.257942	0.214854	1.61957	1.03647	0.859378	0.718588
1.65227	1.85031	0.375729	0.625572	0.907568	0.412779
0.149837	2.2344	0.922453	1.29686	1.56383	0.907232
0.513984	2.45936	1.24872	1.10976	3.08436	0.868062
1.59482	1.75396	1.10028	1.06638	2.88231	0.743295
0.275632	0.855603	1.13053	0.699162	0.607916	1.52753
0.865814	1.41661	1.26334	0.255564	1.21357	0.570115
1.20957	0.988199	0.68263	1.02028	0.788535	1.08165
0.183482	1.14907	0.892606	0.706982	0.619606	0.734269
1.30519	0.551857	0.909725	1.36172	0.626669	0.913914
0.422987	1.81566	0.383091	1.1526	0.542686	0.975059
0.553162	1.08089	1.24541	1.36838	0.195964	1.25286
1.27632	0.79426	1.28263	0.726581	1.12395	0.871058
1.2344	0.723952	1.19982	1.4277	2.12587	0.97196
1.73471	1.39372	1.21637	1.39067	1.29105	0.953678
0.810214	1.65614	1.65236	0.762819	0.304578	0.806663
0.600221	1.86823	0.975825	0.811461	1.14638	0.84608
1.13434	0.660755	1.08061	0.967314	1.82031	0.973808
0.843557	1.43613	0.953246	0.581225	1.45699	0.982463
1.20251	1.15548	1.07444	0.587911	2.14413	0.617295
1.55007	0.549009	1.05463	0.35869	0.162711	1.11837
1.59032	0.101973	1.02724	0.862805	2.01175	0.68974
0.260827	1.07364	1.63146	1.39354	1.83554	0.627434
0.668615	0.639691	1.10923	0.38999	1.58988	0.753249
0.998755	0.438035	1.4599	1.05906	0.658774	0.738299
1.52955	0.810545	1.30753	1.25562	1.29402	0.788852
0.478948	0.837085	0.982602	0.711297	0.391313	1.19945
1.22906	0.636669	0.631033	1.17517	1.39194	1.38764
1.31633	0.618306	1.18195	1.24094	0.38129	0.974203
0.286515	1.20855	1.09228	0.288565	0.795699	1.2035
0.238522	0.485751	1.11204	0.213623	1.74526	1.3366
1.36792	0.839748	0.773253	0.775837	0.478433	1.02648
0.698724	1.04067	1.39226	0.722684	1.80842	0.476583
1.13227	1.72172	0.922516	0.832619	2.54308	0.510595
0.605427	2.09054	0.972262	0.814926	1.55195	1.18735
0.188933	2.00437	0.803546	0.620507	0.152919	0.784011
1.34929	0.965052	0.447855	0.648372	0.562782	1.63382
0.603596	1.00259	1.17872	0.724644	0.40377	1.10481
0.690227	1.13764	0.322043	0.838698	0.706888	1.05296
1.52402	0.418294	0.843661	1.09394	0.705395	0.847205
1.0567	1.46768	1.31664	1.15951	0.693841	0.94327
0.488249	1.09015	0.869919	1.58043	0.542839	0.725168
0.98049	1.08415	1.61745	1.00179	1.45443	1.33378
0.726343	1.87875	1.72221	2.18643	0.375076	1.52834
0.985675	1.70229	0.506135	0.486891	0.429442	0.853299
0.362663	0.548502	1.73719	1.30251	0.304567	0.792056
1.62992	1.37643	0.75108	1.16701	0.392521	0.805277
0.313582	1.73395	1.13032	1.24335	1.28329	0.940667
0.985993	1.07197	1.03115	0.980943	0.30616	1.15139
0.666646	1.78879	1.49368	0.971874	1.40532	1.28687
0.573955	1.13502	1.86846	1.12827	0.357449	0.677205
1.57391	0.432919	1.32767	0.624752	0.331841	0.661078
1.56806	1.92195	1.14026	0.948273	0.140498	1.57818
0.579489	0.804024	0.645648	0.227573	1.0285	1.48719
0.933005	0.780153	1.12768	0.715376	1.30311	0.829107
1.8058	0.341326	0.616559	0.964011	0.896667	1.01483
0.507377	1.48036	1.1472	0.996286	0.458855	0.613966
0.962675	1.19482	0.601248	0.922098	1.83922	0.509072
1.44858	0.715873	0.960109	0.512772	3.17673	1.22588
0.598342	0.562546	0.404294	0.92218	2.5	0.921246
0.564515	0.815105	0.667522	0.787475	1.316	1.01085
0.194324	1.4593	1.37375	1.17606	1.3211	0.711883
0.268883	1.03122	1.23225	0.500723	1.0095	1.11015
0.928889	1.82695	1.12246	0.599253	0.77175	0.87535
0.728363	2.05415	0.974136	0.696859	0.393356	0.964081
1.62621	2.81385	0.534548	0.312975	1.58523	0.655924
1.24311	0.680722	0.793933	0.792422	1.34414	1.1379
1.83002	0.675153	0.369636	2.36439	1.24957	1.01365
1.22181	0.671774	0.365092	0.967707	0.365575	0.892694
1.63374	0.433897	0.767744	0.904029	1.48604	0.603976
0.959774	0.606607	0.541815	1.38256	0.662587	0.782303
0.580004	0.872178	1.27318	0.871024	2.20331	0.457566
1.35532	0.840645	1.31236	0.612397	0.686322	0.865095
0.71376	1.40182	1.28434	0.989682	0.172421	1.05762
0.729352	1.50607	0.873705	1.12887	1.09592	0.915941
1.55653	0.915041	0.741112	0.472802	1.43134	0.795314
1.08728	1.17058	1.40851	0.899218	0.429815	0.634901
0.284409	0.943638	0.814471	1.68793	1.24091	1.50457
0.51955	1.40239	0.428218	1.06713	0.570297	0.879575
0.333595	0.507146	0.939899	1.57353	0.71076	1.16201
0.183179	1.81283	0.774119	1.26543	0.386819	1.36255
0.81984	0.350903	0.48809	1.22191	0.393423	0.850375
1.14293	0.470016	0.386067	1.90508	1.30956	1.50728
1.5175	0.574164	0.808202	1.26129	0.314984	0.886042
0.67505	2.55218	1.13031	1.40135	0.897304	1.24039
0.362118	1.0497	0.381454	1.04519	0.478436	1.88741
1.4578	0.99574	1.14162	1.73082	0.330341	0.621652
0.759957	2.08952	0.849427	0.935447	0.617361	0.969815
0.739412	1.23358	1.0108	1.66257	0.810396	0.668884
1.30291	0.409689	1.42628	0.594632	0.957013	0.584436
1.5241	0.692509	0.375859	1.67151	0.643049	0.611547
0.807587	0.85034	1.04027	0.995236	0.87749	0.909061
1.05336	1.11929	0.425808	1.32976	0.827955	1.46845
1.46806	0.532429	0.97183	1.52056	1.09598	1.00175
0.319443	0.712921	1.12952	1.50314	0.38541	0.543514
1.32893	0.309119	0.812587	1.23142	0.36119	0.855976
0.157647	0.683661	1.23011	1.49534	1.3729	0.399715
0.200802	1.07512	1.41857	1.05609	0.827066	0.626768
0.725716	1.2383	1.04743	0.915103	0.996324	0.755056
1.92122	1.4	1.73105	0.831766	2.31422	0.812836
0.706803	1.4105	1.24319	0.58359	0.51934	0.803056
0.94655	2.86335	1.25987	0.401651	1.56684	0.836917
1.44307	2.34719	1.45351	0.910041	0.299019	1.28329
0.637339	1.44674	0.50306	0.860723	0.279175	1.69857
0.255978	0.788493	1.17517	1.21757	0.565891	1.06074
1.34786	1.03286	1.04206	1.03021	1.3998	0.974398
0.963677	0.809925	0.771839	0.66583	0.198629	1.27865
0.723869	1.00029	0.604374	0.709954	0.865883	1.14068
1.34867	0.735364	1.30382	0.982339	1.53668	0.705457
1.32302	0.354853	0.526847	0.892363	1.55763	0.497162
1.46182	0.285412	1.15515	0.937504	0.824925	0.793457
1.97572	0.877894	0.967738	0.975498	0.916517	1.15068
1.23531	0.321586	0.608742	0.615497	0.53611	0.180217
1.97769	1.52604	0.940819	0.588404	1.12131	1.0969
1.33005	1.39197	1.10131	0.727491	1.67396	0.978099
1.63607	0.740576	1.13499	0.982839	2.20423	0.738847
0.661394	0.401011			1.14973	1.09954
1.26889	0.228411			0.397645	1.18666
0.982762	1.22066			0.973207	0.593779
0.698654	1.40518			1.07653	1.11567
1.17475	1.09009			0.15183	0.60336
1.22654	0.869077			0.706626	0.642289
0.901498	1.00207			0.73443	0.936024
1.14171	0.983209			0.785313	0.991517
1.51198	0.738766			1.20041	1.04346
0.837784	1.0088			2.4322	0.744391
0.955819	0.690762			2.0662	0.944003
0.951351	1.09716			0.473482	1.01806
0.439099	0.280324			0.320698	0.863904
0.844469	0.602544			0.752256	0.933244
0.619069	0.470528			1.48648	1.04375
0.824517	1.71039			1.58791	0.664143
0.431532	0.624795			1.14343	0.733268
1.2573	0.557754			0.209815	0.576206
1.17799	1.2799			2.19097	0.824425
1.09184	0.944049			1.71253	0.708717
1.39318	0.595219			0.202317	0.287471
1.43411	1.39201			1.2087	0.651197
0.54463	0.488359			0.155063	0.806299
0.822975	0.442355			0.375725	0.90104
1.1218	1.91563			0.92158	1.02712
0.211743	0.870062			0.40585	0.830599
0.806393	0.702233			0.576733	0.472348
0.175661	0.600858
0.817112	0.484956
1.21589	1.41813
1.17843	1.75132
1.67667	0.851625
0.907452	1.39477
1.25515	1.43081
1.51553	1.04118
1.1383	1.39173
1.23059	0.548056
1.62645	0.421773
0.250417	0.427406
1.13818	1.64796
0.571511	0.374543
0.451468	0.170613
0.483926	0.52126
2.56182	0.315439
2.3043	1.56551
1.39687	0.384227
0.687836	0.267743
1.18261	1.13082
1.25232	1.66582
1.94747	0.608968
1.18673	1.45457
1.65111	0.759424
2.04756	0.449967
1.46524	0.330862
0.799422	0.477359
0.369844	0.282245
1.85726	0.497865
1.45749	0.410662
