# Supplementary material for: JMJD3-mediated senescence is required to overcome stress-induced hematopoietic defects
Source: EMBO Rep. 2025 Jun 25;26(15):3831–55. doi: 10.1038/s44319-025-00502-9 (PMC12331899; doi:10.1038/s44319-025-00502-9)
Supplement: Supplementary file 6 — Source data Fig. 3 [file 44319_2025_502_MOESM6_ESM.zip › Figure 3 Source Data/3D/3D_numerical value.xlsx]

## Sheet: Sheet1
Relative enrichment
LSK (Steady)
#1		#2		#3		#4
+/+	Δ/Δ	+/+	Δ/Δ	+/+	Δ/Δ	+/+	Δ/Δ
5.68902	7.61282	11.5197	11.0409	4.04944	3.84705	11.2436	8.44983
8.96997	7.91202	8.13785	9.57324	6.02017	4.63023	8.57733	5.92733
9.55542	9.22664	13.0344	12.7303	5.2269	5.22093	10.8928	5.18004
LSK (BMT)
#1		#2		#3		#4
+/+	Δ/Δ	+/+	Δ/Δ	+/+	Δ/Δ	+/+	Δ/Δ
4.28724	8.94917	9.07563	9.46308	1.99818	4.96091	3.78886	6.8799
1.73782	7.05281	10.3649	9.81256	0.723089	2.4203	1.81678	6.2009
1.67918	11.182	7.30002	11.0391	0.781134	2.69622	4.27722	7.12263
L-GMP
#1		#2		#3		#4
+/+	Δ/Δ	+/+	Δ/Δ	+/+	Δ/Δ	+/+	Δ/Δ
10.342	30.6451	26.9671	51.0044	17.2665	40.9906	16.6034	30.5362
16.6276	37.5019	30.1918	54.2169	12.0772	52.2109	19.1166	26.4136
12.2443	25.398	35.8002	48.7733	15.2326	61.7482	14.556	25.6845
