# Supplementary material for: JMJD3-mediated senescence is required to overcome stress-induced hematopoietic defects
Source: EMBO Rep. 2025 Jun 25;26(15):3831–55. doi: 10.1038/s44319-025-00502-9 (PMC12331899; doi:10.1038/s44319-025-00502-9)
Supplement: Supplementary file 6 — Source data Fig. 3 [file 44319_2025_502_MOESM6_ESM.zip › Figure 3 Source Data/3H/3H_numerical value.xlsx]

## Sheet: Sheet1
mRNA expression
p16Ink4a			Jmjd3			Bmi1
Day1	Day4	Day10	Day1	Day4	Day10	Day1	Day4	Day10
1.06145	7.32826	2.80007	1.03818	5.07816	6.30498	1.01	0.58	6.30498
0.93855	6.90256	2.40453	0.961823	4.24091	5.35555	0.99	0.56	5.35555
