# Supplementary material for: JMJD3-mediated senescence is required to overcome stress-induced hematopoietic defects
Source: EMBO Rep. 2025 Jun 25;26(15):3831–55. doi: 10.1038/s44319-025-00502-9 (PMC12331899; doi:10.1038/s44319-025-00502-9)
Supplement: Supplementary file 6 — Source data Fig. 3 [file 44319_2025_502_MOESM6_ESM.zip › Figure 3 Source Data/3A/3A_numerical value.xlsx]

## Sheet: Sheet1
mRNA expression
	LSK(Steady)	LSK(BMT)	L-GMP
INK4a	1.03914	622.619	162.226
	0.960856	644.493	149.863
ARF	1.04733	2590.49	82.5178
	0.952669	2417.87	77.019
INK4b	1.02893	2.24597	2.24597
	0.971067	1.52941	1.52941
INK4c	1.00701	14.573	2.47155
	0.992993	13.6809	2.33894
INK4d	1.0036	1.21936	0.15041
	0.996398	1.35947	0.148626
p21	1.00842	0.529342	2.51249
	0.991584	0.467879	2.45853
p27	1.00039	0.818251	0.410538
	0.999612	0.900703	0.395612
p57	0.941425	0.506137	0.147358
	1.05858	0.719859	0.134467
