# Supplementary material for: JMJD3-mediated senescence is required to overcome stress-induced hematopoietic defects
Source: EMBO Rep. 2025 Jun 25;26(15):3831–55. doi: 10.1038/s44319-025-00502-9 (PMC12331899; doi:10.1038/s44319-025-00502-9)
Supplement: Supplementary file 7 — Source data Fig. 4 [file 44319_2025_502_MOESM7_ESM.zip]

Archive with 14 entries (10 files):
- Figure 4 Source Data/
- __MACOSX/._Figure 4 Source Data
- Figure 4 Source Data/4B/
- __MACOSX/Figure 4 Source Data/._4B
- Figure 4 Source Data/4C/
- __MACOSX/Figure 4 Source Data/._4C
- Figure 4 Source Data/4A/
- __MACOSX/Figure 4 Source Data/._4A
- Figure 4 Source Data/4B/4B_numerical value.xlsx
- __MACOSX/Figure 4 Source Data/4B/._4B_numerical value.xlsx
- Figure 4 Source Data/4C/4C_numerical value.xlsx
- __MACOSX/Figure 4 Source Data/4C/._4C_numerical value.xlsx
- Figure 4 Source Data/4A/4A_numerical value.xlsx
- __MACOSX/Figure 4 Source Data/4A/._4A_numerical value.xlsx
