# Supplementary material for: JMJD3-mediated senescence is required to overcome stress-induced hematopoietic defects
Source: EMBO Rep. 2025 Jun 25;26(15):3831–55. doi: 10.1038/s44319-025-00502-9 (PMC12331899; doi:10.1038/s44319-025-00502-9)
Supplement: Supplementary file 7 — Source data Fig. 4 [file 44319_2025_502_MOESM7_ESM.zip › Figure 4 Source Data/4B/4B_numerical value.xlsx]

## Sheet: Sheet1
BrdU (%)
LSK(Steady)		LSK(BMT)		L-GMP
+/+	Δ/Δ	+/+	Δ/Δ	+/+	Δ/Δ
28.2	27.3	24.9	56	37	74.4
29.6	26.1	35	41.1	35.9	83.2
22.6	26.3	26.6	64.8	46.5	69
28.5	26
