# Supplementary material for: JMJD3-mediated senescence is required to overcome stress-induced hematopoietic defects
Source: EMBO Rep. 2025 Jun 25;26(15):3831–55. doi: 10.1038/s44319-025-00502-9 (PMC12331899; doi:10.1038/s44319-025-00502-9)
Supplement: Supplementary file 7 — Source data Fig. 4 [file 44319_2025_502_MOESM7_ESM.zip › Figure 4 Source Data/4C/4C_numerical value.xlsx]

## Sheet: Sheet1
Annexin V(%)
LSK(Steady)		LSK(BMT)		L-GMP
+/+	Δ/Δ	+/+	Δ/Δ	+/+	Δ/Δ
7.3	5.08	6.19	6.93	9.69	14.5
8.67	6.16	4.3	7.69	10.1	10.7
5.94	6.49	5.14	4	12.3	11.9
		4.12	6.62	9.76	11.3
