# Supplementary material for: JMJD3-mediated senescence is required to overcome stress-induced hematopoietic defects
Source: EMBO Rep. 2025 Jun 25;26(15):3831–55. doi: 10.1038/s44319-025-00502-9 (PMC12331899; doi:10.1038/s44319-025-00502-9)
Supplement: Supplementary file 7 — Source data Fig. 4 [file 44319_2025_502_MOESM7_ESM.zip › Figure 4 Source Data/4A/4A_numerical value.xlsx]

## Sheet: Sheet1
β-galactosidase+ cells (%)
LSK(Steady)		LSK(BMT)		L-GMP
+/+	Δ/Δ	+/+	Δ/Δ	+/+	Δ/Δ
3.75587	3.5	33.3333	10	80.6818	53.3333
5.95745	2.96128	23.0769	13.3333	87.931	52.439
2.51451	3.68664	17.2414	5.55556	84.7222	65.8228
3.81356	4.12844	20	9.09091	71.4286	55
3.57143	4.27808	19.0476	5.71429	81.4815	52.1739
		11.8343	5.40541	84.7222	43.9394
		13.5417	6.45161	89.0244	43.8597
		23.6842	9.23077	76.1062	36.2319
