# Supplementary material for: JMJD3-mediated senescence is required to overcome stress-induced hematopoietic defects
Source: EMBO Rep. 2025 Jun 25;26(15):3831–55. doi: 10.1038/s44319-025-00502-9 (PMC12331899; doi:10.1038/s44319-025-00502-9)
Supplement: Supplementary file 8 — Source data Fig. 6 [file 44319_2025_502_MOESM8_ESM.zip]

Archive with 42 entries (31 files):
- Figure 6 Source Data/
- __MACOSX/._Figure 6 Source Data
- Figure 6 Source Data/6F/
- __MACOSX/Figure 6 Source Data/._6F
- Figure 6 Source Data/6H/
- __MACOSX/Figure 6 Source Data/._6H
- Figure 6 Source Data/6I/
- __MACOSX/Figure 6 Source Data/._6I
- Figure 6 Source Data/6G/
- __MACOSX/Figure 6 Source Data/._6G
- Figure 6 Source Data/6B/
- __MACOSX/Figure 6 Source Data/._6B
- Figure 6 Source Data/6E/
- __MACOSX/Figure 6 Source Data/._6E
- Figure 6 Source Data/6L/
- __MACOSX/Figure 6 Source Data/._6L
- Figure 6 Source Data/6K/
- __MACOSX/Figure 6 Source Data/._6K
- Figure 6 Source Data/6M/
- __MACOSX/Figure 6 Source Data/._6M
- Figure 6 Source Data/6C/
- __MACOSX/Figure 6 Source Data/._6C
- Figure 6 Source Data/6F/6F_numerical value.xlsx
- __MACOSX/Figure 6 Source Data/6F/._6F_numerical value.xlsx
- Figure 6 Source Data/6H/6H_numerical value.xlsx
- __MACOSX/Figure 6 Source Data/6H/._6H_numerical value.xlsx
- Figure 6 Source Data/6I/6I_numerical value.xlsx
- __MACOSX/Figure 6 Source Data/6I/._6I_numerical value.xlsx
- Figure 6 Source Data/6G/6G_numerical value.xlsx
- __MACOSX/Figure 6 Source Data/6G/._6G_numerical value.xlsx
- Figure 6 Source Data/6B/6B_image.pdf
- __MACOSX/Figure 6 Source Data/6B/._6B_image.pdf
- Figure 6 Source Data/6E/6E_numerical value.xlsx
- __MACOSX/Figure 6 Source Data/6E/._6E_numerical value.xlsx
- Figure 6 Source Data/6L/6L_numerical value.xlsx
- __MACOSX/Figure 6 Source Data/6L/._6L_numerical value.xlsx
- Figure 6 Source Data/6K/6K_numerical value.xlsx
- __MACOSX/Figure 6 Source Data/6K/._6K_numerical value.xlsx
- Figure 6 Source Data/6M/6M_numerical value.xlsx
- __MACOSX/Figure 6 Source Data/6M/._6M_numerical value.xlsx
- Figure 6 Source Data/6C/6C_numerical value.xlsx
- __MACOSX/Figure 6 Source Data/6C/._6C_numerical value.xlsx
