# Supplementary material for: JMJD3-mediated senescence is required to overcome stress-induced hematopoietic defects
Source: EMBO Rep. 2025 Jun 25;26(15):3831–55. doi: 10.1038/s44319-025-00502-9 (PMC12331899; doi:10.1038/s44319-025-00502-9)
Supplement: Supplementary file 8 — Source data Fig. 6 [file 44319_2025_502_MOESM8_ESM.zip › Figure 6 Source Data/6F/6F_numerical value.xlsx]

## Sheet: Sheet1
		Chimerism (%)
		1mo	2mo	3mo	4mo
BSA	+/+	19.5	21.5	28	26.4
		10.6	23.1	29.9	37.8
		10.6	19.4	21.8	30.3
		18.7	29.1	34.7	30.5
	Δ/Δ	4.44	3.56	2.28	1.08
		6.27	6.02	6.31	6.81
		2.9	2.21	1.78	1.37
		2.48	2.18	1.74	1.34
p16-TAT	+/+	11.4	12	9.8	8.32
		15.3	25.8	27	21.3
		10.4	16.8	19.6	28.4
		4.59	4.17	2.93	3.05
	Δ/Δ	5.04	9.58	13.3	10.4
		11.1	16.1	19.4	15.6
		15.3	15.4	20.9	26.7
		15.7	16.1	16.1	12.5
