# Supplementary material for: JMJD3-mediated senescence is required to overcome stress-induced hematopoietic defects
Source: EMBO Rep. 2025 Jun 25;26(15):3831–55. doi: 10.1038/s44319-025-00502-9 (PMC12331899; doi:10.1038/s44319-025-00502-9)
Supplement: Supplementary file 8 — Source data Fig. 6 [file 44319_2025_502_MOESM8_ESM.zip › Figure 6 Source Data/6H/6H_numerical value.xlsx]

## Sheet: Sheet1
Donor-derived cells (%)
		LSK	LS－K	Lin－	Lin＋
BSA	+/+	23.4	10.6	9.34	20.7
		47.7	28.5	20.4	45.6
		74.4	45.2	35.3	58.5
		74.3	49.1	35.2	59.7
	Δ/Δ	9.08	2.32	1.69	6.32
		18.5	6.62	5.2	12.4
		3.24	2.08	0.99	2.35
		7.01	2.21	1.47	6.38
p16-TAT	+/+	22.4	3.19	3.25	10.7
		11.6	5.3	2.96	7.17
		13.2	6.64	3.78	9.73
	Δ/Δ	10.6	31.8	25.1	39.1
		49.1	6.52	5.4	15.4
		28.5	18.8	12.4	28
		45.2	33.8	21.4	47
