# Supplementary material for: JMJD3-mediated senescence is required to overcome stress-induced hematopoietic defects
Source: EMBO Rep. 2025 Jun 25;26(15):3831–55. doi: 10.1038/s44319-025-00502-9 (PMC12331899; doi:10.1038/s44319-025-00502-9)
Supplement: Supplementary file 8 — Source data Fig. 6 [file 44319_2025_502_MOESM8_ESM.zip › Figure 6 Source Data/6I/6I_numerical value.xlsx]

## Sheet: Sheet1
Lin- population(%)
BSA		p16-TAT
+/+	Δ/Δ	+/+	Δ/Δ
8.22	4.4	7.32	7.86
6.83	4.05	4.94	6.03
8.35	5.19	5.24	5.44
8.19	5.09	5.41	7.27
