# Supplementary material for: JMJD3-mediated senescence is required to overcome stress-induced hematopoietic defects
Source: EMBO Rep. 2025 Jun 25;26(15):3831–55. doi: 10.1038/s44319-025-00502-9 (PMC12331899; doi:10.1038/s44319-025-00502-9)
Supplement: Supplementary file 8 — Source data Fig. 6 [file 44319_2025_502_MOESM8_ESM.zip › Figure 6 Source Data/6G/6G_numerical value.xlsx]

## Sheet: Sheet1
		Lineage differentiation (%)
		Mac-1+	B220+	Thy1.2+
BSA	+/+	25.2525	39.1919	32.6263
		15.5556	68.6869	17.7778
		10.202	56.7677	29.0909
		26.5657	62.8283	13.3333
	Δ/Δ	7.71211	61.5682	33.3584
		27.5662	51.4856	14.8021
		53.6308	47.3024	4.3441
		10.7262	77.9792	3.90432
p16-TAT	+/+	7.88585	62.9552	34.1099
		28.1872	52.6454	15.1356
		54.839	48.368	4.44196
		10.9678	79.7359	3.99228
	Δ/Δ	51.1574	40.1558	9.6814
		16.6124	59.0785	22.1132
		36.3052	59.1885	2.40935
		61.8289	29.7043	10.9796
