# Supplementary material for: JMJD3-mediated senescence is required to overcome stress-induced hematopoietic defects
Source: EMBO Rep. 2025 Jun 25;26(15):3831–55. doi: 10.1038/s44319-025-00502-9 (PMC12331899; doi:10.1038/s44319-025-00502-9)
Supplement: Supplementary file 8 — Source data Fig. 6 [file 44319_2025_502_MOESM8_ESM.zip › Figure 6 Source Data/6M/6M_numerical value.xlsx]

## Sheet: Sheet1
	empty		p16Ink4a
Days after BMT	+/+	Δ/Δ	+/+	Δ/Δ
0	100	100	100	100
56	85.7	100	100	100
62	71.4	100	100	83.3
99	57.1	100	100	66.7
106	57.1	100	100	66.7
119	57.1	100	100	50
125	57.1	100	83.3	50
129	57.1	100	83.3	50
