# Supplementary material for: JMJD3-mediated senescence is required to overcome stress-induced hematopoietic defects
Source: EMBO Rep. 2025 Jun 25;26(15):3831–55. doi: 10.1038/s44319-025-00502-9 (PMC12331899; doi:10.1038/s44319-025-00502-9)
Supplement: Supplementary file 9 — Source data Fig. 7 [file 44319_2025_502_MOESM9_ESM.zip]

Archive with 14 entries (10 files):
- Figure 7 Source Data/
- __MACOSX/._Figure 7 Source Data
- Figure 7 Source Data/7D/
- __MACOSX/Figure 7 Source Data/._7D
- Figure 7 Source Data/7C/
- __MACOSX/Figure 7 Source Data/._7C
- Figure 7 Source Data/7B/
- __MACOSX/Figure 7 Source Data/._7B
- Figure 7 Source Data/7D/7D_numerical value.xlsx
- __MACOSX/Figure 7 Source Data/7D/._7D_numerical value.xlsx
- Figure 7 Source Data/7C/7C_numerical value.xlsx
- __MACOSX/Figure 7 Source Data/7C/._7C_numerical value.xlsx
- Figure 7 Source Data/7B/7B_numerical value.xlsx
- __MACOSX/Figure 7 Source Data/7B/._7B_numerical value.xlsx
