# Supplementary material for: JMJD3-mediated senescence is required to overcome stress-induced hematopoietic defects
Source: EMBO Rep. 2025 Jun 25;26(15):3831–55. doi: 10.1038/s44319-025-00502-9 (PMC12331899; doi:10.1038/s44319-025-00502-9)
Supplement: Supplementary file 9 — Source data Fig. 7 [file 44319_2025_502_MOESM9_ESM.zip › Figure 7 Source Data/7D/7D_numerical value.xlsx]

## Sheet: Sheet1
	2M						18M						26M
	Chimerism (%)						Chimerism (%)						Chimerism (%)
	1mo	2mo	3mo	4mo			1mo	2mo	3mo	4mo			1mo	2mo	3mo	4mo
+/+	16.5	36.8	41.5	47		+/+	4.16	6.54	5.02	7.41		+/+	1.39	0.92	0.31	0.2
	21	33.5	33.5	33.5			8.85	12.3	15.5	21.9			1.04	0.94	0.33	0.24
	21.5	44.3	54	61.1			2.63	4.65	4.07	6.09			0.62	0.78	0.38	0.22
	9.53	45.1	61.4	72.5			6.92	11.6	12.6	13.7		Δ/Δ	3.47	5.38	5.31	3.28
	13.3	30.3	33.1	36.3			3.24	5.47	4.49	9.35			6.22	6.22	1.19	0.79
	18.3	34.3	28	28			1.48	4.03	3.15	4.63			6.81	2.77	1.19	1.07
Δ/Δ	6.89	16.1	27.5	27.5		Δ/Δ	4.26	2.66	9.9	21.9
	10	16.6	16.4	17.1			3.35	7	5.38	8.96
	5.2	15.7	17.5	18.9			4.08	2.79	5.29	4.91
	7.21	21.9	24.4	25.5			2.11	4.07	5.04	5.85
	11.6	13.7	15.3	14.9			4.04	5.05	4.7	4.33
							1.77	6.07	4.58	2.71
