# Supplementary material for: JMJD3-mediated senescence is required to overcome stress-induced hematopoietic defects
Source: EMBO Rep. 2025 Jun 25;26(15):3831–55. doi: 10.1038/s44319-025-00502-9 (PMC12331899; doi:10.1038/s44319-025-00502-9)
Supplement: Supplementary file 9 — Source data Fig. 7 [file 44319_2025_502_MOESM9_ESM.zip › Figure 7 Source Data/7C/7C_numerical value.xlsx]

## Sheet: Sheet1
Cdkn2a
+/+	Δ/Δ
7.59089	34.1406
4.08215	26.9152
2.28443	17.4105
10.9276	32.8136
