# Supplementary material for: JMJD3-mediated senescence is required to overcome stress-induced hematopoietic defects
Source: EMBO Rep. 2025 Jun 25;26(15):3831–55. doi: 10.1038/s44319-025-00502-9 (PMC12331899; doi:10.1038/s44319-025-00502-9)
Supplement: Supplementary file 9 — Source data Fig. 7 [file 44319_2025_502_MOESM9_ESM.zip › Figure 7 Source Data/7B/7B_numerical value.xlsx]

## Sheet: Sheet1
mRNA expression
+/+		Δ/Δ
Young	Aged	Young	Aged
0.981273	1.52664	1.07632	0.711651
1.05234	1.31759	0.923682	0.809848
0.966392	1.43438	0.982537	0.700858
